# Supplementary material for: The Tomato lncRNA47258-miR319b-TCP Module in Biocontrol Bacteria Sneb821 Induced Plants Resistance to Meloidogyne incognita
Source: Pathogens. 2025 Mar 5;14(3):256. doi: 10.3390/pathogens14030256 (PMC11945786; doi:10.3390/pathogens14030256)
Supplement: Supplementary file 1 [file pathogens-14-00256-s001.zip › Supplementary Table S1.xlsx]

## Sheet: Sheet1
Gene ID	Sequence 5’-3’
Sly-miR319b	TTGGACTGAAGGGAGCTCCCT	Quantitative Analysis of miRNA
	ATCCAGTGCAGGGTCCGAGG
SlyU6	ATGGACTATCATATGCTTACCGTA
	ATCCAGTGCAGGGTCCGAGG
lncRNA21563	GTCGTGGTGTTGGAATAGA	lncRNA Identification
	ATTGGATGCTGAAGAAGGAA
lncRNA24059	GCTCCACGCCTATTACAG
	TCAGACGCTCCAACTACT
lncRNA25797	CAGTTCATCAATGGCAGAG
	CAAGTGACCAGGCGATAT
lncRNA35115	ATTATTCTGCCTCGACATAC
	CGCGTCAATAATCAATGGA
lncRNA39939	GCACATGCCAATGATATACA
	CGATGACGATGACCAAGT
lncRNA8668	TTCACAGAGCAACCATCC
	CGATGACGATGACCAAGT
lncRNA44664	GCGACAATCAAGGAAGAAG
	ATCATTGGCGAAGTCACTA
lncRNA45969	TGTTGGAGTTGAAGCAGTTA
	AGGATTGAAGTAGGTTGAGAC
lncRNA48734	AGACGACTATAACTCCTAACTC
	CTAACCGACAACCATCACT
lncRNA51612	TCCACAGCTTTCTTGAACT
	CAATATCAACCAGACCGATT
lncRNA7183	TGTCCTTCCATCTACTTGAG
	ACTAAGCGAGAGTGTAACAA
lncRNA47258	CCAAGTACAGGAAGCTCAAGAC	Quantitative Analysis of lncRNA
	TTGCTGCCGACTCATTCATC
β-actin	TGTCCCTATTTACGAGGGTTATGC
	AGTTAAATCACGACCAGCAAGAT
TRV2-lncRNA47258	gggacatgcccgggcctcgagCCGCTTCATTCACTCAGTTG	lncRNA VIGS vector construction
	tggggatccggtaccggatccGCAAATGTCTTGTGTCATAGGG
1302-lncRNA47258	attattatggagaaactcgagCTCGAGATCTTTAATTAAGA	lncRNA overexpression vector construction
	tacaaatctatctctctcgagTGAGCTTACACCTAGCTAGT
Solyc07g062680.1	ATCTGCTGCTGCTGCTACTA	Quantitative Analysis of target gene
	GGTTCTGGCTATTGGCTCTTG
β-actin	TGTCCCTATTTACGAGGGTTATGC
	AGTTAAATCACGACCAGCAAGAT
1302-Solyc07g062680.1	attattatggagaaactcgagATGGCAGAAACGTCAAGATTG	Construction of target gene overexpression vector
	tacaaatctatctctctcgagTCAATGGCGAGAATCAGAGG
